# Supplementary material for: Casein Kinase 1α as a Novel Factor Affects Thyrotropin Synthesis via PKC/ERK/CREB Signaling
Source: Int J Mol Sci. 2023 Apr 11;24(8):7034. doi: 10.3390/ijms24087034 (PMC10138882; doi:10.3390/ijms24087034)
Supplement: Supplementary file 1 [file ijms-24-07034-s001.zip]

Archive with 1 entries (1 files):
- ijms-2279573-supplementary.pdf
